# Supplementary material for: Clinical health issues, reproductive hormones, and metabolic hormones associated with gut microbiome structure in African and Asian elephants
Source: Anim Microbiome. 2021 Dec 20;3:85. doi: 10.1186/s42523-021-00146-9 (PMC8686393; doi:10.1186/s42523-021-00146-9)
Supplement: Supplementary file 4 — Additional file 4. Linear mixed model results for African elephants. [file 42523_2021_146_MOESM4_ESM.xlsx]

## Sheet: Sheet1
Taxonomy	Hormone	pval	coeff
Verrucomicrobia Verrucomicrobiae Verrucomicrobiales Verrucomicrobiaceae Akkermansia ASV127	PRL	0	0.000198098
Armatimonadetes Armatimonadetes_gp2 NA NA NA ASV143	PRL	0.0004	5.00895e-05
Bacteroidetes Bacteroidia Bacteroidales NA NA ASV145	PRL	0.0077	-8.95115e-05
Actinobacteria Actinobacteria Coriobacteriales Coriobacteriaceae Parvibacter ASV160	PRL	0	9.10895e-05
Bacteroidetes Bacteroidia Bacteroidales Porphyromonadaceae NA ASV169	PRL	0.0011	5.7255e-05
Actinobacteria Actinobacteria Coriobacteriales Coriobacteriaceae Denitrobacterium ASV181	PRL	0	7.06642e-05
Candidatus_Saccharibacteria NA NA NA NA ASV215	PRL	0	5.8753e-05
Spirochaetes Spirochaetia Spirochaetales Spirochaetaceae Treponema ASV219	PRL	0.0239	3.46886e-05
Verrucomicrobia Verrucomicrobiae Verrucomicrobiales Verrucomicrobiaceae Akkermansia ASV268	PRL	0.0004	0.000139143
Firmicutes Clostridia Clostridiales Lachnospiraceae NA ASV284	PRL	0.0239	4.77671e-05
Spirochaetes Spirochaetia Spirochaetales Spirochaetaceae Sphaerochaeta ASV330	PRL	0.0299	-4.17251e-05
Firmicutes Clostridia Clostridiales Ruminococcaceae Ruminococcus ASV356	PRL	0.0299	6.74625e-05
Bacteroidetes Cytophagia Cytophagales NA NA ASV401	PRL	0.0299	2.67069e-05
Bacteroidetes Bacteroidia Bacteroidales NA NA ASV41	PRL	0.0025	-5.9299e-05
Bacteroidetes Bacteroidia Bacteroidales Prevotellaceae NA ASV6	PRL	0.0256	-7.43824e-05
Bacteroidetes Bacteroidia Bacteroidales Prevotellaceae Prevotella ASV70	PRL	0	0.000352944
Verrucomicrobia Subdivision5 NA NA NA ASV90	PRL	0.0005	4.25276e-05
Firmicutes Clostridia Clostridiales Clostridiales_Incertae_Sedis_XIII Anaerovorax ASV186	LH	0.011	0.00140688
Firmicutes Clostridia Clostridiales NA NA ASV546	LH	0.0002	0.00296919
Bacteroidetes NA NA NA NA ASV89	LH	0.017	0.00155355
Bacteroidetes Bacteroidia Bacteroidales Rikenellaceae NA ASV100	FSH	0.0163	0.0016585
Bacteroidetes Bacteroidia Bacteroidales Prevotellaceae Paraprevotella ASV126	FSH	0	0.00244978
Firmicutes Clostridia Clostridiales Ruminococcaceae Oscillibacter ASV134	FSH	0.0307	0.00069553
Firmicutes Clostridia Clostridiales Lachnospiraceae NA ASV175	FSH	0.0025	0.00161902
Verrucomicrobia Subdivision5 NA NA NA ASV176	FSH	0.0001	0.0011999
Bacteroidetes Bacteroidia Bacteroidales Prevotellaceae Prevotella ASV25	FSH	0.0042	0.00161115
Bacteroidetes Bacteroidia Bacteroidales Bacteroidales_incertae_sedis Phocaeicola ASV272	FSH	0.021	0.00337402
Bacteroidetes Bacteroidia Bacteroidales NA NA ASV290	FSH	0.0001	0.000773554
Spirochaetes Spirochaetia Spirochaetales Spirochaetaceae Sphaerochaeta ASV330	FSH	0.0009	0.000999793
Spirochaetes Spirochaetia Spirochaetales Spirochaetaceae Treponema ASV34	FSH	0.0128	0.00107099
Bacteroidetes NA NA NA NA ASV89	FSH	0.021	0.000422738
Firmicutes Clostridia Clostridiales Lachnospiraceae NA ASV103	FGM	0.0267	-2.936e-05
Verrucomicrobia Subdivision5 NA NA NA ASV176	FGM	0.0437	1.71585e-05
Firmicutes Clostridia Clostridiales NA NA ASV546	FGM	0.0267	1.44111e-05
Bacteroidetes Bacteroidia Bacteroidales NA NA ASV83	FGM	0.0046	1.85521e-05
Bacteroidetes Bacteroidia Bacteroidales Rikenellaceae NA ASV100	Age	0.0364	-0.00353483
Armatimonadetes Armatimonadetes_gp2 NA NA NA ASV143	Age	0.001	-0.000723993
Bacteroidetes Bacteroidia Bacteroidales NA NA ASV145	Age	0.0392	0.00303614
Firmicutes Clostridia Clostridiales Ruminococcaceae NA ASV149	Age	0.042	0.000757384
Bacteroidetes Bacteroidia Bacteroidales Porphyromonadaceae NA ASV169	Age	0.0279	-0.000649147
Firmicutes Negativicutes Selenomonadales Acidaminococcaceae Phascolarctobacterium ASV177	Age	0.0438	0.00233056
Bacteroidetes NA NA NA NA ASV198	Age	0.0034	-0.00095085
Bacteroidetes Bacteroidia Bacteroidales NA NA ASV26	Age	0.0001	0.00269972
Bacteroidetes Bacteroidia Bacteroidales Bacteroidales_incertae_sedis Phocaeicola ASV272	Age	0.0332	-0.00803526
Firmicutes Clostridia Clostridiales Lachnospiraceae NA ASV284	Age	0	0.000935589
Bacteroidetes Bacteroidia Bacteroidales NA NA ASV290	Age	0.0001	-0.00074825
Spirochaetes Spirochaetia Spirochaetales Spirochaetaceae Sphaerochaeta ASV330	Age	0.0003	-0.000810003
Bacteroidetes Bacteroidia Bacteroidales NA NA ASV36	Age	0.0035	-0.00580216
Bacteroidetes Cytophagia Cytophagales NA NA ASV401	Age	0.029	-0.000145586
Bacteroidetes Bacteroidia Bacteroidales NA NA ASV41	Age	0.0059	0.00134629
Bacteroidetes NA NA NA NA ASV440	Age	0.0392	0.00277031
Firmicutes Clostridia Clostridiales NA NA ASV546	Age	0.0012	0.00205216
Bacteroidetes Bacteroidia Bacteroidales Prevotellaceae NA ASV6	Age	0.0007	0.000846398
Bacteroidetes Bacteroidia Bacteroidales Prevotellaceae Paraprevotella ASV126	BCS	0.0405	0.00527154
Verrucomicrobia Subdivision5 NA NA NA ASV176	BCS	0.0175	0.00286409
Bacteroidetes Bacteroidia Bacteroidales Prevotellaceae Prevotella ASV199	BCS	0.001	0.00614165
Bacteroidetes Bacteroidia Bacteroidales Prevotellaceae Prevotella ASV207	BCS	0.0157	-0.00440903
Bacteroidetes Bacteroidia Bacteroidales Prevotellaceae Prevotella ASV241	BCS	0.0157	0.00294843
Firmicutes Negativicutes Selenomonadales Acidaminococcaceae Phascolarctobacterium ASV259	BCS	0.001	-0.00788704
Firmicutes Clostridia Clostridiales Clostridiales_Incertae_Sedis_XIII Mogibacterium ASV335	BCS	0.0014	-0.00224651
Firmicutes Clostridia Clostridiales Ruminococcaceae NA ASV35	BCS	0.0067	-0.00692422
Firmicutes Erysipelotrichia Erysipelotrichales Erysipelotrichaceae NA ASV396	BCS	0.0413	-0.00327936
Bacteroidetes Bacteroidia Bacteroidales Prevotellaceae NA ASV397	BCS	0.0014	-0.0196644
Bacteroidetes Bacteroidia Bacteroidales Porphyromonadaceae NA ASV443	BCS	0.0405	-0.00274667
Actinobacteria Actinobacteria Coriobacteriales Coriobacteriaceae NA ASV575	BCS	0.0015	-0.00360601
Bacteroidetes Bacteroidia Bacteroidales NA NA ASV583	BCS	0	-0.00623743
Bacteroidetes Bacteroidia Bacteroidales Prevotellaceae NA ASV631	BCS	0	-0.00608462
Firmicutes Clostridia Clostridiales Peptococcaceae_1 Dehalobacter ASV656	BCS	0	-0.00888616
Firmicutes Erysipelotrichia Erysipelotrichales Erysipelotrichaceae Holdemania ASV66	BCS	0.0084	-0.018231
Bacteroidetes Bacteroidia Bacteroidales Rikenellaceae NA ASV74	BCS	0.0157	-0.0102082
Bacteroidetes Bacteroidia Bacteroidales Prevotellaceae Alloprevotella ASV167	LameStiff_6wks	0.0193	0.002021
Firmicutes Clostridia Clostridiales Clostridiales_Incertae_Sedis_XIII Anaerovorax ASV186	LameStiff_6wks	0.0086	0.000188352
Bacteroidetes Bacteroidia Bacteroidales NA NA ASV22	LameStiff_6wks	0.0193	0.00405888
Firmicutes Clostridia Clostridiales Ruminococcaceae Ruminococcus ASV311	LameStiff_6wks	0.0193	-0.00239544
Bacteroidetes NA NA NA NA ASV351	LameStiff_6wks	0.0209	-0.00234445
Bacteroidetes NA NA NA NA ASV440	LameStiff_6wks	0.0193	0.000812066
Bacteroidetes Cytophagia Cytophagales NA NA ASV491	LameStiff_6wks	0.0193	-0.000667768
Bacteroidetes Bacteroidia Bacteroidales Prevotellaceae Prevotella ASV51	LameStiff_6wks	0.0086	-0.00156145
