# Supplementary material for: Clinical health issues, reproductive hormones, and metabolic hormones associated with gut microbiome structure in African and Asian elephants
Source: Anim Microbiome. 2021 Dec 20;3:85. doi: 10.1186/s42523-021-00146-9 (PMC8686393; doi:10.1186/s42523-021-00146-9)
Supplement: Supplementary file 5 — Additional file 5. Linear mixed model results for Asian elephants. [file 42523_2021_146_MOESM5_ESM.xlsx]

## Sheet: AsianPvalueTable
Hormone	Taxonomy	p value	coefficient
P4	Firmicutes Clostridia Clostridiales Lachnospiraceae NA ASV101	0.0191	0.00471299
P4	Bacteroidetes Bacteroidia Bacteroidales NA NA ASV128	0.046	0.00623607
P4	Bacteroidetes Bacteroidia Bacteroidales Rikenellaceae NA ASV13	0.0146	0.0488029
P4	Bacteroidetes Bacteroidia Bacteroidales NA NA ASV145	0.0434	-0.00922231
P4	Firmicutes Clostridia Clostridiales NA NA ASV21	0.0195	-0.00704081
P4	Firmicutes Clostridia Clostridiales Ruminococcaceae Sporobacter ASV239	0.0434	0.00736067
P4	Bacteroidetes Bacteroidia Bacteroidales NA NA ASV26	0.0269	-0.0109861
P4	Spirochaetes Spirochaetia Spirochaetales Spirochaetaceae Treponema ASV34	0.0072	0.0143608
P4	Synergistetes Synergistia Synergistales Synergistaceae NA ASV362	0.0191	-0.0091253
P4	Bacteroidetes Bacteroidia Bacteroidales Bacteroidales_incertae_sedis Phocaeicola ASV45	0.001	-0.0123856
P4	Firmicutes Clostridia Clostridiales Ruminococcaceae NA ASV455	0.0072	0.00693749
P4	Firmicutes Clostridia Clostridiales Ruminococcaceae Ruminococcus ASV476	0.0434	-0.0107596
P4	Firmicutes Negativicutes Selenomonadales Acidaminococcaceae Phascolarctobacterium ASV52	0.0102	0.00862817
P4	Bacteroidetes NA NA NA NA ASV63	0.0002	0.0133931
P4	Bacteroidetes Bacteroidia Bacteroidales NA NA ASV76	0.0356	-0.00926937
P4	Bacteroidetes Bacteroidia Bacteroidales Rikenellaceae Mucinivorans ASV78	0.0146	-0.0161113
P4	Spirochaetes Spirochaetia Spirochaetales Spirochaetaceae Treponema ASV8	0.005	0.05878
P4	Bacteroidetes NA NA NA NA ASV88	0.005	0.0106308
PRL	Firmicutes Clostridia Clostridiales Lachnospiraceae NA ASV101	0.0002	-0.000230949
PRL	Bacteroidetes Bacteroidia Bacteroidales Prevotellaceae Paraprevotella ASV11	0.0134	-0.000462666
PRL	Firmicutes Clostridia Clostridiales Lachnospiraceae NA ASV114	0.0385	-0.000305141
PRL	Armatimonadetes Armatimonadetes_gp2 NA NA NA ASV143	0.0125	0.000431587
PRL	Firmicutes Clostridia Clostridiales Lachnospiraceae NA ASV196	0.0274	0.000240464
PRL	Firmicutes Erysipelotrichia Erysipelotrichales Erysipelotrichaceae Faecalitalea ASV2	0.0183	0.000766043
PRL	Lentisphaerae Oligosphaeria Oligosphaerales Oligosphaeraceae Oligosphaera ASV209	0.0364	-0.000430827
PRL	Verrucomicrobia Subdivision5 NA NA NA ASV221	0.0002	0.000738214
PRL	Synergistetes Synergistia Synergistales Synergistaceae NA ASV230	0.0183	0.000290887
PRL	Bacteroidetes Bacteroidia Bacteroidales Prevotellaceae Prevotella ASV28	0	-0.00121537
PRL	Firmicutes Clostridia Clostridiales Clostridiales_Incertae_Sedis_XIII Anaerovorax ASV280	0.0183	0.000309983
PRL	Firmicutes Clostridia Clostridiales Ruminococcaceae NA ASV296	0.0231	0.000775499
PRL	Bacteroidetes Cytophagia Cytophagales NA NA ASV323	0.0173	-0.000215889
PRL	Firmicutes Bacilli Bacillales Planococcaceae Lysinibacillus ASV357	0.0069	0.00327596
PRL	Bacteroidetes Bacteroidia Bacteroidales Porphyromonadaceae NA ASV385	0.033	-0.000226097
PRL	Firmicutes Bacilli Bacillales Planococcaceae Lysinibacillus ASV504	0.0142	0.00172747
PRL	Firmicutes Clostridia Clostridiales Ruminococcaceae NA ASV54	0.0019	0.000448061
PRL	Bacteroidetes NA NA NA NA ASV77	0.0183	0.000293974
PRL	Bacteroidetes Bacteroidia Bacteroidales NA NA ASV80	0.0079	0.00102374
PRL	Bacteroidetes Bacteroidia Bacteroidales Bacteroidales_incertae_sedis Phocaeicola ASV85	0.0188	0.000580994
PRL	Firmicutes Clostridia Clostridiales Ruminococcaceae Ruminococcus ASV93	0.0067	-0.000624459
LH	Firmicutes Clostridia Clostridiales Lachnospiraceae NA ASV101	0	0.00101798
LH	Firmicutes Clostridia Clostridiales Lachnospiraceae NA ASV114	0.0003	0.00168369
LH	Bacteroidetes Bacteroidia Bacteroidales NA NA ASV136	0.0491	-0.000773106
LH	Spirochaetes Spirochaetia Spirochaetales Spirochaetaceae Treponema ASV144	0.0042	-0.00210571
LH	Bacteroidetes Bacteroidia Bacteroidales NA NA ASV145	0	0.00213982
LH	Bacteroidetes Bacteroidia Bacteroidales NA NA ASV26	0	0.00210893
LH	Bacteroidetes Bacteroidia Bacteroidales Prevotellaceae Prevotella ASV28	0	0.00371941
LH	Bacteroidetes Bacteroidia Bacteroidales Rikenellaceae NA ASV283	0.0042	-0.000537322
LH	Bacteroidetes Cytophagia Cytophagales NA NA ASV323	0.0005	0.00116169
LH	Firmicutes Bacilli Bacillales Planococcaceae Lysinibacillus ASV357	0.0002	-0.0120067
LH	Bacteroidetes Bacteroidia Bacteroidales Porphyromonadaceae NA ASV495	0.048	0.00158693
LH	Firmicutes Bacilli Bacillales Planococcaceae Lysinibacillus ASV504	0.0002	-0.00728011
LH	Firmicutes Clostridia Clostridiales Ruminococcaceae NA ASV54	0.0495	-0.000827935
LH	Spirochaetes Spirochaetia Spirochaetales Spirochaetaceae Treponema ASV69	0.0073	0.00265517
LH	Bacteroidetes Bacteroidia Bacteroidales Prevotellaceae Prevotella ASV9	0.048	0.0100274
FSH	Firmicutes Clostridia Clostridiales Lachnospiraceae NA ASV101	0.0301	-9.36344e-06
FSH	Bacteroidetes Bacteroidia Bacteroidales Prevotellaceae Paraprevotella ASV11	0.0018	-3.56971e-05
FSH	Armatimonadetes Armatimonadetes_gp2 NA NA NA ASV143	0.0101	3.09596e-05
FSH	Spirochaetes Spirochaetia Spirochaetales Spirochaetaceae Treponema ASV144	0.0074	5.76158e-05
FSH	Bacteroidetes Bacteroidia Bacteroidales Rikenellaceae NA ASV146	0.0011	4.09896e-05
FSH	Bacteroidetes Bacteroidia Bacteroidales Prevotellaceae Prevotella ASV151	0.0107	-3.27091e-05
FSH	Firmicutes Clostridia Clostridiales Lachnospiraceae NA ASV196	0.0446	1.58188e-05
FSH	Firmicutes Erysipelotrichia Erysipelotrichales Erysipelotrichaceae Faecalitalea ASV2	0	8.90121e-05
FSH	Bacteroidetes Bacteroidia Bacteroidales Prevotellaceae Prevotella ASV28	0.0074	-5.70178e-05
FSH	Firmicutes Clostridia Clostridiales Clostridiales_Incertae_Sedis_XIII Anaerovorax ASV280	0.0132	2.3352e-05
FSH	Bacteroidetes Bacteroidia Bacteroidales Rikenellaceae NA ASV3	0.0082	-4.15312e-05
FSH	Firmicutes Clostridia Clostridiales NA NA ASV309	0.0061	9.83502e-05
FSH	Verrucomicrobia Subdivision5 NA NA NA ASV355	0.018	-1.22591e-05
FSH	Firmicutes Bacilli Bacillales Planococcaceae Lysinibacillus ASV357	0.0003	0.00029959
FSH	Firmicutes Clostridia Clostridiales Ruminococcaceae Saccharofermentans ASV43	0	4.23766e-05
FSH	Firmicutes Bacilli Bacillales Planococcaceae Lysinibacillus ASV504	0.0005	0.000164454
FSH	Firmicutes Clostridia Clostridiales Ruminococcaceae NA ASV54	0.0107	2.67112e-05
FSH	Bacteroidetes Bacteroidia Bacteroidales Prevotellaceae NA ASV6	0.0101	0.000136262
FSH	Firmicutes Erysipelotrichia Erysipelotrichales Erysipelotrichaceae Bulleidia ASV64	0.0061	2.42589e-05
FSH	Bacteroidetes NA NA NA NA ASV77	0.0074	2.36163e-05
FSH	Bacteroidetes Bacteroidia Bacteroidales Prevotellaceae Prevotella ASV9	0.0493	-0.000148516
FGM	Firmicutes Clostridia Clostridiales Lachnospiraceae NA ASV101	0.0012	-0.001171
FGM	Lentisphaerae Lentisphaeria Victivallales Victivallaceae Victivallis ASV106	0.0157	0.00158167
FGM	Bacteroidetes Bacteroidia Bacteroidales Prevotellaceae Paraprevotella ASV11	0.0406	-0.00231889
FGM	Bacteroidetes Bacteroidia Bacteroidales Rikenellaceae NA ASV13	0.0483	-0.0104773
FGM	Bacteroidetes Bacteroidia Bacteroidales Rikenellaceae NA ASV146	0.0378	0.00284305
FGM	Firmicutes Clostridia Clostridiales Ruminococcaceae Ruminococcus ASV170	0.042	0.00407417
FGM	Actinobacteria Actinobacteria Coriobacteriales Coriobacteriaceae Parvibacter ASV208	0.0064	0.00123209
FGM	Firmicutes Clostridia Clostridiales NA NA ASV21	0.0001	0.0020544
FGM	Candidatus_Saccharibacteria NA NA NA NA ASV215	0.0064	0.00157188
FGM	Bacteroidetes Bacteroidia Bacteroidales Rikenellaceae NA ASV3	0.003	-0.00413861
FGM	Spirochaetes Spirochaetia Spirochaetales Spirochaetaceae Treponema ASV34	0.042	-0.00332387
FGM	Verrucomicrobia Subdivision5 NA NA NA ASV355	0.0064	0.00126581
FGM	Bacteroidetes Bacteroidia Bacteroidales NA NA ASV36	0	0.0159762
FGM	Verrucomicrobia Subdivision5 NA NA NA ASV40	0.042	-0.00226928
FGM	Firmicutes Clostridia Clostridiales Ruminococcaceae Saccharofermentans ASV43	0	0.00706054
FGM	Firmicutes Clostridia Clostridiales Ruminococcaceae NA ASV54	0.027	0.00238513
Total T3	Spirochaetes Spirochaetia Spirochaetales Spirochaetaceae Treponema ASV1	0.005	-0.000280362
Total T3	Firmicutes Clostridia Clostridiales Lachnospiraceae NA ASV101	0	5.39538e-05
Total T3	Bacteroidetes Cytophagia Cytophagales NA NA ASV116	0.0087	5.95345e-05
Total T3	Firmicutes Clostridia Clostridiales Ruminococcaceae Ruminococcus ASV124	0.03	7.80065e-05
Total T3	Bacteroidetes NA NA NA NA ASV138	0.0003	8.99382e-05
Total T3	Spirochaetes Spirochaetia Spirochaetales Spirochaetaceae Treponema ASV139	0.0416	2.57755e-05
Total T3	Armatimonadetes Armatimonadetes_gp2 NA NA NA ASV143	0.0084	-6.69256e-05
Total T3	Firmicutes Clostridia Clostridiales Ruminococcaceae NA ASV147	0.0075	-5.12069e-05
Total T3	Firmicutes Negativicutes Selenomonadales Acidaminococcaceae Phascolarctobacterium ASV173	0.0194	3.92888e-05
Total T3	Lentisphaerae Oligosphaeria Oligosphaerales Oligosphaeraceae Oligosphaera ASV209	0.0416	7.03413e-05
Total T3	Bacteroidetes Bacteroidia Bacteroidales Rikenellaceae Mucinivorans ASV236	0	-5.10848e-05
Total T3	Bacteroidetes Bacteroidia Bacteroidales Prevotellaceae Prevotella ASV25	0.0202	0.00016438
Total T3	Verrucomicrobia Subdivision5 NA NA NA ASV263	0.0397	3.32941e-05
Total T3	Verrucomicrobia Subdivision5 NA NA NA ASV316	0.0416	-3.81446e-05
Total T3	Bacteroidetes Cytophagia Cytophagales NA NA ASV323	0	5.3176e-05
Total T3	Actinobacteria Actinobacteria Coriobacteriales Coriobacteriaceae NA ASV352	0.0008	-4.29383e-05
Total T3	Firmicutes Bacilli Bacillales Planococcaceae Lysinibacillus ASV357	0.0021	-0.000570648
Total T3	Bacteroidetes Bacteroidia Bacteroidales Porphyromonadaceae NA ASV385	0	7.80461e-05
Total T3	Bacteroidetes Bacteroidia Bacteroidales NA NA ASV41	0.0026	0.000176896
Total T3	Firmicutes Clostridia Clostridiales Ruminococcaceae Saccharofermentans ASV43	0	0.000135034
Total T3	Spirochaetes Spirochaetia Spirochaetales Spirochaetaceae Treponema ASV5	0.001	0.000252902
Total T3	Firmicutes Bacilli Bacillales Planococcaceae Lysinibacillus ASV504	0.0056	-0.000312059
Total T3	Bacteroidetes Bacteroidia Bacteroidales Prevotellaceae Prevotella ASV51	0.0001	6.30692e-05
Total T3	Lentisphaerae Lentisphaeria Victivallales Victivallaceae Victivallis ASV521	0.0053	4.64564e-05
Total T3	Firmicutes Clostridia Clostridiales Ruminococcaceae NA ASV54	0.0087	-5.38345e-05
Total T3	Bacteroidetes Bacteroidia Bacteroidales NA NA ASV59	0.003	7.33778e-05
Total T3	Bacteroidetes NA NA NA NA ASV63	0.0001	7.23225e-05
Total T3	Bacteroidetes NA NA NA NA ASV77	0.0194	-4.63114e-05
Total T3	Bacteroidetes Bacteroidia Bacteroidales NA NA ASV83	0.0224	-4.67893e-05
Total T3	Bacteroidetes NA NA NA NA ASV88	0.0017	5.89304e-05
Total T3	Firmicutes Clostridia Clostridiales Ruminococcaceae Ruminococcus ASV93	0.0416	7.42033e-05
Total T4	Spirochaetes Spirochaetia Spirochaetales Spirochaetaceae Treponema ASV1	0.0398	0.00632621
Total T4	Firmicutes Clostridia Clostridiales Lachnospiraceae NA ASV101	0	-0.00128598
Total T4	Bacteroidetes NA NA NA NA ASV138	0.0124	-0.00181454
Total T4	Armatimonadetes Armatimonadetes_gp2 NA NA NA ASV143	0.0496	0.00144609
Total T4	Spirochaetes Spirochaetia Spirochaetales Spirochaetaceae Treponema ASV144	0.0002	0.00380406
Total T4	Bacteroidetes Bacteroidia Bacteroidales NA NA ASV145	0.0398	-0.00162567
Total T4	Candidatus_Saccharibacteria NA NA NA NA ASV215	0.0129	-0.00114123
Total T4	Spirochaetes Spirochaetia Spirochaetales Spirochaetaceae Treponema ASV265	0	0.00228078
Total T4	Bacteroidetes Bacteroidia Bacteroidales Rikenellaceae NA ASV283	0.0133	0.000706642
Total T4	Firmicutes Clostridia Clostridiales NA NA ASV309	0.0169	0.00522837
Total T4	Firmicutes Bacilli Bacillales Planococcaceae Lysinibacillus ASV357	0	0.0217081
Total T4	Bacteroidetes Bacteroidia Bacteroidales NA NA ASV36	0.0489	-0.00369742
Total T4	Firmicutes Clostridia Clostridiales Ruminococcaceae Saccharofermentans ASV43	0	-0.00237789
Total T4	Firmicutes Clostridia Clostridiales Peptococcaceae_1 Dehalobacter ASV50	0	-0.00485429
Total T4	Firmicutes Bacilli Bacillales Planococcaceae Lysinibacillus ASV504	0	0.0120689
Total T4	Firmicutes Clostridia Clostridiales Ruminococcaceae NA ASV54	0.0179	0.00137509
Total T4	Bacteroidetes Bacteroidia Bacteroidales NA NA ASV83	0.0124	0.00135136
Total T4	Firmicutes Clostridia Clostridiales Ruminococcaceae Ruminococcus ASV93	0.0233	-0.00219725
Free T4	Firmicutes Clostridia Clostridiales Lachnospiraceae NA ASV101	0.0027	0.00723744
Free T4	Spirochaetes Spirochaetia Spirochaetales Spirochaetaceae Treponema ASV139	0.0068	0.00790255
Free T4	Bacteroidetes Bacteroidia Bacteroidales NA NA ASV145	0.0364	0.0159763
Free T4	Bacteroidetes Bacteroidia Bacteroidales Rikenellaceae Mucinivorans ASV236	0.0051	-0.0083807
Free T4	Spirochaetes Spirochaetia Spirochaetales Spirochaetaceae Treponema ASV265	0.0042	-0.0151144
Free T4	Bacteroidetes Bacteroidia Bacteroidales Prevotellaceae Prevotella ASV28	0.0015	0.0313004
Free T4	Bacteroidetes Bacteroidia Bacteroidales Rikenellaceae NA ASV283	0.0228	-0.00636678
Free T4	Firmicutes Clostridia Clostridiales NA NA ASV309	0.0044	-0.0572509
Free T4	Bacteroidetes Cytophagia Cytophagales NA NA ASV323	0.0027	0.00975289
Free T4	Bacteroidetes Bacteroidia Bacteroidales Prevotellaceae Prevotella ASV33	0.0228	0.0449931
Free T4	Firmicutes Bacilli Bacillales Planococcaceae Lysinibacillus ASV357	0.0002	-0.170589
Free T4	Firmicutes Clostridia Clostridiales Ruminococcaceae Saccharofermentans ASV43	0	0.0335019
Free T4	Spirochaetes Spirochaetia Spirochaetales Spirochaetaceae Treponema ASV5	0.0484	0.0426506
Free T4	Firmicutes Clostridia Clostridiales Peptococcaceae_1 Dehalobacter ASV50	0	0.0536271
Free T4	Firmicutes Bacilli Bacillales Planococcaceae Lysinibacillus ASV504	0.0014	-0.0913675
Free T4	Bacteroidetes NA NA NA NA ASV77	0.0228	-0.0117755
Free T4	Bacteroidetes Bacteroidia Bacteroidales NA NA ASV83	0.0017	-0.0154045
TSH	Firmicutes Clostridia Clostridiales Lachnospiraceae NA ASV101	0.0074	0.00198928
TSH	Bacteroidetes Bacteroidia Bacteroidales Rikenellaceae NA ASV109	0	-0.00999393
TSH	Bacteroidetes Bacteroidia Bacteroidales Prevotellaceae Paraprevotella ASV11	0.0452	0.00450208
TSH	Firmicutes Erysipelotrichia Erysipelotrichales Erysipelotrichaceae Faecalitalea ASV2	0.0355	-0.00812424
TSH	Firmicutes Clostridia Clostridiales Lachnospiraceae Clostridium_XlVa ASV220	0.0159	0.00255718
TSH	Bacteroidetes Bacteroidia Bacteroidales NA NA ASV26	0.0458	0.00389197
TSH	Bacteroidetes Bacteroidia Bacteroidales Rikenellaceae NA ASV283	0.0176	-0.00152377
TSH	Firmicutes Bacilli Bacillales Planococcaceae Lysinibacillus ASV357	0	-0.0606134
TSH	Bacteroidetes Bacteroidia Bacteroidales Prevotellaceae Prevotella ASV39	0.0116	0.00352296
TSH	Spirochaetes Spirochaetia Spirochaetales Spirochaetaceae Treponema ASV428	0	-0.00427857
TSH	Firmicutes Clostridia Clostridiales Ruminococcaceae Ruminococcus ASV476	0.005	-0.00529911
TSH	Firmicutes Bacilli Bacillales Planococcaceae Lysinibacillus ASV504	0	-0.0303812
TSH	Bacteroidetes Bacteroidia Bacteroidales Prevotellaceae Prevotella ASV51	0.0002	-0.0043086
TSH	Bacteroidetes Bacteroidia Bacteroidales Porphyromonadaceae Paludibacter ASV55	0.0001	-0.0109928
TSH	Bacteroidetes Bacteroidia Bacteroidales NA NA ASV59	0.0176	-0.00448644
TSH	Bacteroidetes NA NA NA NA ASV63	0	-0.00538529
TSH	Bacteroidetes Bacteroidia Bacteroidales NA NA ASV73	0.0485	-0.0030026
TSH	Bacteroidetes Bacteroidia Bacteroidales Rikenellaceae Mucinivorans ASV78	0.0017	-0.00732077
TSH	Firmicutes Clostridia Clostridiales Ruminococcaceae Ruminococcus ASV93	0.0001	0.00767562
TSH	Bacteroidetes Bacteroidia Bacteroidales Bacteroidales_incertae_sedis Phocaeicola ASV94	0.0043	0.00389351
BCS	Spirochaetes Spirochaetia Spirochaetales Spirochaetaceae Treponema ASV1	0.0057	0.018156
BCS	Firmicutes Clostridia Clostridiales Lachnospiraceae NA ASV101	0.0001	-0.00122168
BCS	Bacteroidetes Bacteroidia Bacteroidales Rikenellaceae NA ASV109	0.0035	-0.00260455
BCS	Synergistetes Synergistia Synergistales Synergistaceae Cloacibacillus ASV113	0.0226	0.00482282
BCS	Firmicutes Clostridia Clostridiales Lachnospiraceae Clostridium_XlVa ASV119	0.004	0.00473784
BCS	Bacteroidetes NA NA NA NA ASV138	0.0014	0.00503329
BCS	Spirochaetes Spirochaetia Spirochaetales Spirochaetaceae Treponema ASV139	0.0013	-0.00420436
BCS	Armatimonadetes Armatimonadetes_gp2 NA NA NA ASV143	0	-0.0056405
BCS	Spirochaetes Spirochaetia Spirochaetales Spirochaetaceae Treponema ASV144	0	-0.0109246
BCS	Bacteroidetes Bacteroidia Bacteroidales NA NA ASV145	0.0011	0.000355657
BCS	Firmicutes Clostridia Clostridiales Ruminococcaceae Sporobacter ASV15	0.0298	-0.00220792
BCS	Firmicutes Clostridia Clostridiales Ruminococcaceae Ruminococcus ASV170	0.0477	0.00671134
BCS	Firmicutes Erysipelotrichia Erysipelotrichales Erysipelotrichaceae Faecalitalea ASV2	0.0452	-0.00731385
BCS	Lentisphaerae Oligosphaeria Oligosphaerales Oligosphaeraceae Oligosphaera ASV209	0	0.00750556
BCS	Candidatus_Saccharibacteria NA NA NA NA ASV215	0.0011	0.000643647
BCS	Firmicutes Clostridia Clostridiales Lachnospiraceae Clostridium_XlVa ASV220	0.0337	-0.00296974
BCS	Bacteroidetes Bacteroidia Bacteroidales Prevotellaceae Paraprevotella ASV23	0.039	0.0145235
BCS	Firmicutes Clostridia Clostridiales Ruminococcaceae Sporobacter ASV239	0.0226	-0.00442402
BCS	Bacteroidetes Bacteroidia Bacteroidales NA NA ASV242	0.0027	-0.00708582
BCS	Bacteroidetes Bacteroidia Bacteroidales Prevotellaceae Prevotella ASV25	0	-0.0382654
BCS	Firmicutes Clostridia Clostridiales Lachnospiraceae Clostridium_XlVa ASV251	0.0324	-0.00378967
BCS	Spirochaetes Spirochaetia Spirochaetales Spirochaetaceae Treponema ASV265	0.0001	5.0226e-05
BCS	Bacteroidetes Bacteroidia Bacteroidales Prevotellaceae Prevotella ASV28	0	0.0133944
BCS	Firmicutes Clostridia Clostridiales Clostridiales_Incertae_Sedis_XIII Anaerovorax ASV280	0.0001	-0.00521158
BCS	Synergistetes Synergistia Synergistales Synergistaceae NA ASV29	0.0183	0.0122182
BCS	Firmicutes Clostridia Clostridiales Ruminococcaceae NA ASV296	0	-0.0150637
BCS	Firmicutes Clostridia Clostridiales NA NA ASV309	0.0063	0.000668795
BCS	Verrucomicrobia Subdivision5 NA NA NA ASV316	0.0324	0.00334842
BCS	Bacteroidetes Cytophagia Cytophagales NA NA ASV323	0.0001	-0.00463508
BCS	Bacteroidetes Bacteroidia Bacteroidales Prevotellaceae Prevotella ASV33	0.0089	0.0134609
BCS	Spirochaetes Spirochaetia Spirochaetales Spirochaetaceae Treponema ASV34	0.0337	-0.00352112
BCS	Actinobacteria Actinobacteria Coriobacteriales Coriobacteriaceae NA ASV352	0.0013	-0.00336572
BCS	Verrucomicrobia Subdivision5 NA NA NA ASV355	0.0011	0.00427737
BCS	Firmicutes Bacilli Bacillales Planococcaceae Lysinibacillus ASV357	0.009	0.0272719
BCS	Bacteroidetes Bacteroidia Bacteroidales NA NA ASV36	0.0399	0.0114035
BCS	Bacteroidetes Bacteroidia Bacteroidales NA NA ASV41	0.0005	0.00937636
BCS	Spirochaetes Spirochaetia Spirochaetales Spirochaetaceae Treponema ASV428	0	-0.00700151
BCS	Firmicutes Clostridia Clostridiales Ruminococcaceae Saccharofermentans ASV43	0.0057	-0.000553876
BCS	Bacteroidetes Bacteroidia Bacteroidales Bacteroidales_incertae_sedis Phocaeicola ASV45	0.0027	-0.000568637
BCS	Verrucomicrobia Subdivision5 NA NA NA ASV47	0.0011	-4.6186e-05
BCS	Firmicutes Clostridia Clostridiales Ruminococcaceae Ruminococcus ASV476	0.0477	-0.00632451
BCS	Firmicutes Bacilli Bacillales Planococcaceae Lysinibacillus ASV504	0.0233	0.0172488
BCS	Bacteroidetes Bacteroidia Bacteroidales Prevotellaceae Prevotella ASV51	0.0324	0.00115949
BCS	Lentisphaerae Lentisphaeria Victivallales Victivallaceae Victivallis ASV521	0.0337	-0.00386016
BCS	Firmicutes Clostridia Clostridiales Ruminococcaceae NA ASV54	0	-0.00323451
BCS	Firmicutes Clostridia Clostridiales Lachnospiraceae NA ASV58	0.0089	0.00574295
BCS	Bacteroidetes Bacteroidia Bacteroidales NA NA ASV59	0.0049	-0.0080621
BCS	Bacteroidetes NA NA NA NA ASV63	0	-0.0104611
BCS	Bacteroidetes Bacteroidia Bacteroidales Rikenellaceae Mucinivorans ASV78	0.0022	0.000459737
BCS	Bacteroidetes Bacteroidia Bacteroidales NA NA ASV80	0.0001	-0.00993284
BCS	Firmicutes Clostridia Clostridiales Ruminococcaceae Ruminococcus ASV93	0.028	0.00698273
BCS	Bacteroidetes Bacteroidia Bacteroidales Bacteroidales_incertae_sedis Phocaeicola ASV94	0	0.00214842
GI_6wks	Armatimonadetes Armatimonadetes_gp2 NA NA NA ASV143	0.0018	-0.00358898
GI_6wks	Bacteroidetes Bacteroidia Bacteroidales Rikenellaceae NA ASV146	0.0095	-0.000760931
GI_6wks	Bacteroidetes Bacteroidia Bacteroidales Rikenellaceae Rikenella ASV150	0.0221	-0.000852626
GI_6wks	Bacteroidetes Bacteroidia Bacteroidales Prevotellaceae Prevotella ASV163	0.0161	0.00584518
GI_6wks	Firmicutes Negativicutes Selenomonadales Acidaminococcaceae Phascolarctobacterium ASV173	0.0002	-0.00354532
GI_6wks	Actinobacteria Actinobacteria Coriobacteriales Coriobacteriaceae Parvibacter ASV208	0.0346	0.000337862
GI_6wks	Lentisphaerae Oligosphaeria Oligosphaerales Oligosphaeraceae Oligosphaera ASV209	0.036	0.00239383
GI_6wks	Verrucomicrobia Subdivision5 NA NA NA ASV221	0.0095	-0.00329599
GI_6wks	Firmicutes Clostridia Clostridiales Lachnospiraceae Clostridium_XlVa ASV251	0.0003	-0.00326708
GI_6wks	Bacteroidetes Bacteroidia Bacteroidales Prevotellaceae Prevotella ASV28	0.0002	0.0158464
GI_6wks	Firmicutes Clostridia Clostridiales Clostridiales_Incertae_Sedis_XIII Anaerovorax ASV280	0.0002	-0.00289832
GI_6wks	Firmicutes Clostridia Clostridiales Ruminococcaceae NA ASV296	0.0006	-0.0152175
GI_6wks	Bacteroidetes Cytophagia Cytophagales NA NA ASV323	0	-0.00382943
GI_6wks	Actinobacteria Actinobacteria Coriobacteriales Coriobacteriaceae NA ASV352	0.0001	-0.00343294
GI_6wks	Verrucomicrobia Subdivision5 NA NA NA ASV355	0.0012	0.00187613
GI_6wks	Bacteroidetes Bacteroidia Bacteroidales Prevotellaceae Prevotella ASV39	0.0001	0.00292461
GI_6wks	Bacteroidetes Bacteroidia Bacteroidales NA NA ASV4	0.0189	0.0192588
GI_6wks	Spirochaetes Spirochaetia Spirochaetales Spirochaetaceae Treponema ASV428	0.0095	-0.00666102
GI_6wks	Firmicutes Clostridia Clostridiales Ruminococcaceae Saccharofermentans ASV43	0	0.00271488
GI_6wks	Firmicutes Erysipelotrichia Erysipelotrichales Erysipelotrichaceae Bulleidia ASV64	0.0076	0.0027276
GI_6wks	Bacteroidetes Bacteroidia Bacteroidales NA NA ASV80	0.005	0.00397474
LameStiff_6wks	Spirochaetes Spirochaetia Spirochaetales Spirochaetaceae Treponema ASV1	0.0001	0.0314864
LameStiff_6wks	Firmicutes Clostridia Clostridiales Lachnospiraceae NA ASV101	0.0011	-0.00345482
LameStiff_6wks	Spirochaetes Spirochaetia Spirochaetales Spirochaetaceae Treponema ASV139	0.034	-0.00450533
LameStiff_6wks	Bacteroidetes Bacteroidia Bacteroidales Prevotellaceae Prevotella ASV163	0.0001	0.00468141
LameStiff_6wks	Bacteroidetes Cytophagia Cytophagales NA NA ASV323	0.0011	-0.00543993
LameStiff_6wks	Bacteroidetes Bacteroidia Bacteroidales NA NA ASV4	0.0001	0.019668
LameStiff_6wks	Bacteroidetes Bacteroidia Bacteroidales Prevotellaceae Prevotella ASV51	0.0191	0.00171675
NSAID_Anti	Bacteroidetes Bacteroidia Bacteroidales Rikenellaceae NA ASV100	0.0104	0.00714054
NSAID_Anti	Firmicutes Clostridia Clostridiales Lachnospiraceae NA ASV101	0.0014	-0.00329037
NSAID_Anti	Bacteroidetes Bacteroidia Bacteroidales Rikenellaceae NA ASV109	0.0387	0.00796441
NSAID_Anti	Bacteroidetes Bacteroidia Bacteroidales Rikenellaceae Rikenella ASV150	0.0104	-0.000431158
NSAID_Anti	Verrucomicrobia Subdivision5 NA NA NA ASV221	0.0186	-0.00108322
NSAID_Anti	Firmicutes Clostridia Clostridiales Lachnospiraceae Clostridium_XlVa ASV251	0.0128	0.000298643
NSAID_Anti	Bacteroidetes Bacteroidia Bacteroidales Prevotellaceae Prevotella ASV33	0	-0.000187288
NSAID_Anti	Verrucomicrobia Subdivision5 NA NA NA ASV355	0.0348	0.00221071
NSAID_Anti	Bacteroidetes Bacteroidia Bacteroidales NA NA ASV41	0.0002	0.00581775
NSAID_Anti	Bacteroidetes Bacteroidia Bacteroidales Prevotellaceae Prevotella ASV51	0.0003	0.00458211
NSAID_Anti	Bacteroidetes Bacteroidia Bacteroidales Prevotellaceae NA ASV6	0.0397	0.0131026
NSAID_Anti	Bacteroidetes Bacteroidia Bacteroidales NA NA ASV80	0.0007	0.00613857
NSAID_Anti	Firmicutes Clostridia Clostridiales Ruminococcaceae Ruminococcus ASV93	0.0432	-0.000541963
Age	Firmicutes Clostridia Clostridiales Lachnospiraceae NA ASV101	0.0019	-0.0015188
Age	Bacteroidetes Bacteroidia Bacteroidales Rikenellaceae NA ASV13	0.0052	-0.0222322
Age	Verrucomicrobia Subdivision5 NA NA NA ASV131	0.0109	-0.00265372
Age	Bacteroidetes NA NA NA NA ASV138	0.0075	-0.00450687
Age	Bacteroidetes Bacteroidia Bacteroidales Rikenellaceae NA ASV146	0.0271	0.011496
Age	Firmicutes Clostridia Clostridiales Ruminococcaceae NA ASV147	0.0126	0.00399797
Age	Bacteroidetes Bacteroidia Bacteroidales NA NA ASV26	0.0019	0.00553569
Age	Bacteroidetes Bacteroidia Bacteroidales Rikenellaceae NA ASV3	0.0234	-0.0128791
Age	Firmicutes Clostridia Clostridiales NA NA ASV309	0.0109	0.00821123
Age	Firmicutes Clostridia Clostridiales Peptococcaceae_1 Dehalobacter ASV50	0.048	-0.0117152
Age	Firmicutes Clostridia Clostridiales Ruminococcaceae NA ASV54	0.0096	0.00477322
Age	Bacteroidetes NA NA NA NA ASV63	0.0048	0.000519131
Age	Fibrobacteres Fibrobacteria Fibrobacterales Fibrobacteraceae Fibrobacter ASV71	0.0048	-0.00537971
Age	Spirochaetes Spirochaetia Spirochaetales Spirochaetaceae Treponema ASV8	0.0096	-0.0194786
Age	Bacteroidetes Bacteroidia Bacteroidales Bacteroidales_incertae_sedis Phocaeicola ASV94	0.0351	-0.00280274
